# Supplementary material for: Structural and Physico-Chemical Changes of Mozzarella di Bufala Campana Cheese Influenced by Covering Liquid Composition
Source: Foods. 2025 Apr 25;14(9):1506. doi: 10.3390/foods14091506 (PMC12071588; doi:10.3390/foods14091506)
Supplement: Supplementary file 1 [file foods-14-01506-s001.zip]

Archive with 1 entries (1 files):
- foods-3568921-supplementary.pdf
